# Supplementary material for: Inflammatory Burden Index as a promising new marker for predicting surgical and oncological outcomes in colorectal cancer
Source: Ann Gastroenterol Surg. 2024 May 28;8(5):826–35. doi: 10.1002/ags3.12829 (PMC11368506; doi:10.1002/ags3.12829)
Supplement: Supplementary file 2 — Tables S1–S5. [file AGS3-8-826-s002.xlsx]

## Sheet: S Table 1
	SUPPLEMENTARY TABLE 1. Clinicopathological variables and preoperative IBI in high-risk stage II and stage III CRC patients
	Variables		N	Preoperative IBI
				Median (IQR)
	Sex	Male	154	0.43 (0.15-1.33)	0.36	†
		Female	114	0.32 (0.1-1.98)
	Median age (yr)	> 69	127	0.51(0.16-1.65)	0.18	†
		≤69	141	0.29 (0.12-1.44)
	Neoadjuvant therapy	Yes	28	0.22 (0.1-0.74)	0.16	†
		No	240	0.4 (0.15-1.71)
	Obstruction/perforation/abscess	Present	23	9.77 (0.87-19.7)	<0.0001*	†
		Absent	245	0.33 (0.11-1.14)
	Histological type	Differentiated	238	0.34 (0.12-1.23)	0.006*	†
		Undifferentiated	30	1.28 (0.29-5.66)
	Location	Colon	159	0.47 (0.15-2.99)	0.07	†
		Rectum	109	0.33 (0.11-0.93)
	Pathological T category	pT1/T2	27	0.15 (0.08-0.36)	0.0009*	†
		pT3/T4	241	0.46 (0.15-2.02)
	Venous invasion	Present	159	0.34 (0.11-1.1)	0.12	†
		Absent	109	0.53 (0.16-2.68)
	Lymphatic invasion	Present	225	0.37 (0.14-1.33)	0.55	†
		Absent	43	0.54 (0.11-2.04)
	Lymph node metastasis	Present	147	0.34 (0.12-1.08)	0.16	†
		Absent	121	0.46 (0.16-2.68)
	Adjuvant chemotherapy	Yes	136	0.3 (0.11-1.31)	0.07	†
		No	132	0.49 (0.17-2.1)
	*P<0.05. CRC, colorectal cancer; IBI, inflammatory burden index; IQR, interquartile range. † Mann–Whitney test.

## Sheet: S Table 2
	SUPPLEMENTARY TABLE 2. Multivariate analysis for predictors of disease-free survival in high-risk stage II and stage III CRC patients
	Variables		Univariate				Multivariate
		HR	95% CI	P value		HR	95% CI	P value
	Sex (Male)	1.18	0.76–1.84	0.45
	Age (>69 yr†)	0.99	0.64–1.52	0.95
	Neoadjuvant therapy (yes)	2.2	1.27–3.8	0.005*		1.74	0.93–3.25	0.08
	Obstruction/perforation/abscess (present)	1.17	0.56–2.42	0.68
	Histological type (undifferentiated)	1.05	0.54–2.03	0.89
	Location (rectum)	2.33	1.51–3.6	0.0001*		2.21	1.35–3.63	0.002*
	T classification (pT3/4)	2.85	1.04–7.81	0.04*		3.17	1.12–8.97	0.03*
	Venous invasion (present)	2.42	1.48–3.94	0.0004*		2.21	1.33–3.68	0.002*
	Lymphatic invasion (present)	1.22	0.65–2.31	0.53
	Lymph node metastasis (present)	1.74	1.1–2.74	0.02*		1.95	1.23–3.1	0.005*
	Adjuvant chemotherapy (yes)	1.29	0.83–1.99	0.26
	High IBI status (>0.4736‡)	1.56	1.01–2.4	0.04*		1.73	1.11–2.71	0.02*
	*P<0.05. CI, confidence interval; CRC, colorectal cancer; HR, hazard ratio; IBI, Inflammatory Burden Index. † The median age at surgery was 69 years in this cohort. ‡ Cut-off thresholds for IBI were determined by receiver operating characteristic curve analysis with Youden's index for overall survival for high-risk stageII and stage III CRC patients.

## Sheet: S Table 3
	SUPPLEMENTARY TABLE 3. Multivariate analysis for predictors of overall survival in high-risk stage II and stage III CRC patients
	Variables		Univariate				Multivariate
		HR	95% CI	P value		HR	95% CI	P value
	Sex (Male)	1.31	0.67–2.53	0.43
	Age (>69 yr†)	1.12	0.59–2.14	0.72
	Neoadjuvant therapy (yes)	2.02	0.92–4.42	0.08
	Obstruction/perforation/abscess (present)	1.71	0.67–4.4	0.26
	Histological type (undifferentiated)	1.92	0.84–4.38	0.12
	Location (rectum)	1.54	0.81–2.93	0.19
	T classification (pT3/4)	5.54	0.76–40.5	0.09
	Venous invasion (present)	2.33	1.15–4.73	0.02*		2.53	1.25–5.13	0.01*
	Lymphatic invasion (present)	1.27	0.45–3.6	0.65
	Lymph node metastasis (present)	1.59	0.81–3.12	0.18
	Adjuvant chemotherapy (yes)	0.75	0.39–1.41	0.37
	High IBI status (>0.4736‡)	2.56	1.31–5.01	0.006*		2.76	1.4–5.42	0.003*
	*P<0.05. CI, confidence interval; CRC, colorectal cancer; HR, hazard ratio; IBI, Inflammatory Burden Index. † The median age at surgery was 69 years in this cohort. ‡ Cut-off thresholds for IBI were determined by receiver operating characteristic curve analysis with Youden's index for overall survival for high-risk stageII and stage III CRC patients.

## Sheet: S Table 4
	SUPPLEMENTARY TABLE 4. Clinicopathological variables by level of preoperative IBI in CRC patients
	Variables		N	Preoperative IBI		P value
				High (>0.3333†)	Low(≤0.3333†)
				(n=276)	(n=279)
	Sex	Male	327	174	153	0.05*	‡
		Female	228	102	126
	Median age (yr)	> 68	276	146	130	0.14	‡
		≤68	279	130	149
	Neoadjuvant therapy	Yes	68	36	32	0.57	‡
		No	487	240	247
	Obstruction/perforation/abscess	Present	41	35	6	<0.0001*	‡
		Absent	514	241	273
	Histological type	Differentiated	502	237	265	0.0003*	‡
		Undifferentiated	53	39	14
	Location	Colon	339	178	161	0.1	‡
		Rectum	216	98	118
	Pathological T category	pT1/T2	189	53	136	<0.0001*	‡
		pT3/T4	366	223	143
	Venous invasion	Present	269	150	119	0.006*	‡
		Absent	286	126	160
	Lymphatic invasion	Present	367	201	166	0.0009*	‡
		Absent	188	75	113
	Lymph node metastasis	Present	225	141	84	<0.0001*	‡
		Absent	330	135	195
	Distant metastasis	Present	102	82	20	<0.0001*	‡
		Absent	453	194	259
	*P<0.05. CRC, colorectal cancer; IBI, Inflammatory Burden Index. † Cutoff thresholds for IBI were determined by receiver operating characteristic curve analysis with Youden's index for overall survival for CRC patients. ‡ Chi-square test.

## Sheet: S Table 5
	SUPPLEMENTARY TABLE 5. Clinicopathological variables by level of preoperative IBI in CRC patients using propensity score matching analysis for survival
	Variables		N	Preoperative IBI		P value
				High (>0.3333†)	Low(≤0.3333†)
				(n=151)	(n=151)
	Sex	Male	170	85	85	1	‡
		Female	132	66	66
	Median age (yr)	> 68	159	87	72	0.08	‡
		≤68	143	64	79
	Neoadjuvant therapy	Yes	35	16	19	0.73	‡
		No	267	135	132
	Obstruction/perforation/abscess	Present	10	5	5	1	‡
		Absent	292	146	146
	Histological type	Differentiated	288	144	144	1	‡
		Undifferentiated	14	7	7
	Location	Colon	185	91	94	0.72	‡
		Rectum	117	60	57
	Pathological T category	pT1/T2	90	45	45	1	‡
		pT3/T4	212	106	106
	Venous invasion	Present	138	69	69	1	‡
		Absent	164	82	82
	Lymphatic invasion	Present	198	99	99	1	‡
		Absent	104	52	52
	Lymph node metastasis	Present	102	51	51	1	‡
		Absent	200	100	100
	Distant metastasis	Present	32	16	16	1	‡
		Absent	270	135	135
	CRC, colorectal cancer; IBI, Inflammatory Burden Index. † Cutoff thresholds for IBI were determined by receiver operating characteristic curve analysis with Youden's index for overall survival for CRC patients. ‡ Chi-square test.
